# Supplementary material for: Assessing the Virologic Impact of Archived Resistance in the Dolutegravir/Lamivudine 2-Drug Regimen HIV-1 Switch Study TANGO through Week 144
Source: Viruses. 2023 Jun 11;15(6):1350. doi: 10.3390/v15061350 (PMC10300912; doi:10.3390/v15061350)
Supplement: Supplementary file 1 [file viruses-15-01350-s001.zip]

Archive with 1 entries (1 files):
- viruses-2421835-supplementary.pdf
